# Supplementary material for: ApoE Isoforms Inhibit Amyloid Aggregation of Proinflammatory Protein S100A9
Source: Int J Mol Sci. 2024 Feb 9;25(4):2114. doi: 10.3390/ijms25042114 (PMC10889306; doi:10.3390/ijms25042114)
Supplement: Supplementary file 1 [file ijms-25-02114-s001.zip]

Archive with 1 entries (1 files):
- ijms-2813501-supplementary.pdf
